# Supplementary material for: Appropriate sampling methods and statistics can tell apart fraud from pesticide drift in organic farming
Source: Sci Rep. 2021 Jul 20;11:14776. doi: 10.1038/s41598-021-93624-8 (PMC8292382; doi:10.1038/s41598-021-93624-8)
Supplement: Supplementary file 1 — Supplementary Information 1. [file 41598_2021_93624_MOESM1_ESM.sas]

data data;
input
row Assessm$	X1subcen	X2subrat	X2subrat2	X3maxcen	X4maxrat	X4maxrat2	X4maxrat3	X5sumcen	X6sumrat	X6sumrat2;
datalines;
1	Application	5	0.83	0.83	0.05	0.77	0.77	0.77	0.10	0.78	0.78
2	Application	7	0.88	0.88	0.48	2.53	2.53	2.53	1.15	2.74	2.74
3	Application	11	1.00	1.00	1.10	3.06	3.06	3.06	3.96	2.83	2.83
4	Application	6	0.86	0.86	0.40	4.00	4.00	80.00	0.56	4.07	4.07
5	Drift	2	0.33	0.00	0.01	0.01	0.00	1.00	0.01	0.02	0.00
6	Application	4	1.00	1.00	0.06	1.22	1.22	1.22	0.14	1.18	1.18
7	Application	6	1.00	1.00	0.17	2.13	2.13	10.00	0.45	2.67	2.67
8	Application	4	1.00	1.00	0.49	0.89	0.89	0.89	0.59	0.89	0.89
9	Application	8	1.00	1.00	0.60	8.45	8.45	8.45	0.80	4.39	4.39
10	Application	11	0.92	0.92	0.53	0.21	0.21	0.21	1.51	0.25	0.25
11	Application	9	0.90	0.90	0.12	0.52	0.52	0.60	0.39	0.44	0.44
12	Application	4	0.67	0.67	0.31	0.17	0.17	62.00	0.44	0.18	0.18
13	Application	7	1.00	1.00	0.29	0.97	0.97	0.97	0.62	0.98	0.98
14	Drift	2	0.33	0.33	0.11	0.10	0.10	0.10	0.21	0.11	0.11
15	Drift	1	0.20	0.00	0.02	0.04	0.00	0.00	0.02	0.02	0.00
16	Drift	5	0.50	0.50	0.09	0.14	0.14	0.88	0.22	0.14	0.14
17	Drift	2	1.00	1.00	0.03	0.40	0.40	0.40	0.04	0.43	0.43
18	Drift	4	1.00	0.00	0.01	0.01	0.00	0.00	0.02	0.02	0.00
19	Drift	4	1.00	0.00	0.02	1.62	0.00	0.00	0.05	2.78	0.00
20	Drift	2	0.50	0.00	0.01	0.03	0.00	0.00	0.02	0.04	0.00
21	Drift	4	0.80	0.00	0.01	0.03	0.00	0.00	0.02	0.09	0.00
22	Drift	2	0.29	0.00	0.02	0.19	0.00	0.00	0.03	0.11	0.00
23	Drift	1	0.11	0.00	0.02	0.07	0.00	0.00	0.02	0.03	0.00
24	Drift	3	0.43	0.00	0.01	0.01	0.00	0.00	0.03	0.01	0.00
25	Drift	3	1.00	0.00	0.01	0.01	0.00	0.00	0.02	0.03	0.00
26	Drift	0	0.00	0.00	0.00	0.00	0.00	0.00	0.00	0.00	0.00
27	Drift	0	0.00	0.00	0.00	0.00	0.00	0.00	0.00	0.00	0.00
28	Drift	0	0.00	0.00	0.00	0.00	0.00	0.00	0.00	0.00	0.00
29	Drift	4	1.00	0.00	0.01	1.00	0.00	0.00	0.02	2.00	0.00
30	Drift	0	0.00	0.00	0.00	0.00	0.00	0.00	0.00	0.00	0.00
31	Drift	0	0.00	0.00	0.00	0.00	0.00	0.00	0.00	0.00	0.00
32	Drift	0	0.00	0.00	0.00	0.00	0.00	0.00	0.00	0.00	0.00
33	Drift	0	0.00	0.00	0.00	0.00	0.00	0.00	0.00	0.00	0.00
34	Drift	1	0.14	0.00	0.01	0.00	0.00	0.00	0.01	0.00	0.00
35	Drift	6	0.75	0.75	0.08	0.05	0.05	0.05	0.16	0.06	0.06
36	Drift	2	0.33	0.33	0.09	0.48	0.48	0.48	0.10	0.43	0.43
37	Drift	3	0.60	0.60	0.07	0.24	0.24	0.24	0.11	0.16	0.16
38	Drift	2	0.29	0.29	0.05	0.03	0.03	0.03	0.07	0.01	0.01
39	Drift	4	0.50	0.00	0.02	0.22	0.00	0.00	0.06	0.23	0.00
40	Drift	2	0.67	0.00	0.01	0.09	0.00	0.00	0.01	0.08	0.00
41	Drift	4	0.44	0.44	0.08	0.04	0.04	0.22	0.13	0.04	0.04
42	Drift	6	0.86	0.86	0.41	0.34	0.34	0.63	0.93	0.30	0.30
43	Drift	4	0.36	0.36	0.32	0.07	0.07	0.07	0.58	0.11	0.11
44	Drift	0	0.00	0.00	0.00	0.00	0.00	0.00	0.00	0.00	0.00
45	Drift	1	0.33	0.33	0.03	0.10	0.10	0.10	0.03	0.10	0.10
46	Drift	3	0.60	0.60	0.03	0.28	0.28	0.42	0.06	0.26	0.26
47	Drift	0	0.00	0.00	0.00	0.00	0.00	0.00	0.00	0.00	0.00
48	Drift	7	1.00	1.00	0.09	2.36	2.36	0.04	0.37	2.44	2.44
49	Drift	5	0.56	0.56	0.03	0.12	0.12	0.81	0.12	0.16	0.16
50	Drift	1	0.25	0.00	0.01	0.00	0.00	0.00	0.01	0.00	0.00
51	Drift	0	0.00	0.00	0.00	0.00	0.00	0.00	0.00	0.00	0.00
52	Drift	1	0.11	0.00	0.01	0.00	0.00	0.00	0.01	0.00	0.00
53	Drift	4	0.80	0.00	0.01	0.03	0.00	0.00	0.03	0.06	0.00
54	Drift	1	0.25	0.25	0.04	0.12	0.12	0.12	0.04	0.09	0.09
55	Drift	0	0.00	0.00	0.00	0.00	0.00	0.00	0.00	0.00	0.00
56	Drift	0	0.00	0.00	0.00	0.00	0.00	0.00	0.00	0.00	0.00
57	Drift	4	0.40	0.00	0.02	0.01	0.00	0.00	0.08	0.01	0.00
58	Unclear	3	0.43	0.43	0.12	1.69	1.69	10.00	0.15	0.78	0.78
59	Unclear	6	0.86	0.86	0.05	0.36	0.36	0.36	0.17	0.35	0.35
60	Unclear	3	0.75	0.75	1.20	0.52	0.52	0.52	1.22	0.53	0.53
61	Unclear	3	0.75	0.75	0.62	0.27	0.27	0.27	0.68	0.29	0.29
62	Unclear	1	1.00	1.00	0.04	0.92	0.92	0.92	0.04	0.92	0.92
63	Drift	0	0.00	0.00	0.00	0.00	0.00	0.00	0.00	0.00	0.00
64	Drift	5	0.45	0.45	0.05	0.38	0.38	0.50	0.10	0.43	0.43
65	Drift	1	0.17	0.00	0.01	0.02	0.00	0.00	0.01	0.01	0.00
66	Drift	1	0.13	0.00	0.01	0.01	0.00	0.00	0.01	0.00	0.00
67	Drift	0	0.00	0.00	0.00	0.00	0.00	0.00	0.00	0.00	0.00
;
data train;
set data;
if Assessm = "Unclear" then delete;
if row = 42 then delete;
if row = 48 then delete;
run;
data test;
set data;
where Assessm = "Unclear" or row = 42 or row = 48;
run;
*provides the global evaluation and the classification functions;
proc discrim data=train manova;
class Assessm;
var X1subcen X2subrat2 X3maxcen X4maxrat3 X5sumcen X6sumrat2;
priors proportional;
run;
*The PROC STEPDISC provides the test statistic Fj allowing to measure the variable importance;
proc stepdisc data = train method = backward;
class Assessm;
var X1subcen X2subrat2 X3maxcen X4maxrat3 X5sumcen X6sumrat2;
run;
*Final discrimination;
proc discrim data=train manova method=normal pool=Yes testdata=test testout=plotp testoutd=plotd noclassify crosslisterr CROSSVALIDATE;
class Assessm;
var X2subrat2 X3maxcen X4maxrat3 X6sumrat2;
priors proportional;
run;
