# Supplementary material for: Appropriate sampling methods and statistics can tell apart fraud from pesticide drift in organic farming
Source: Sci Rep. 2021 Jul 20;11:14776. doi: 10.1038/s41598-021-93624-8 (PMC8292382; doi:10.1038/s41598-021-93624-8)
Supplement: Supplementary file 2 — Supplementary Information 2. [file 41598_2021_93624_MOESM2_ESM.r]

##################################################
#  R code for analysis of CERES dataset         ##
#                                               ##
##################################################


library(readxl)
library(gplots)
#library(car)
library(MASS)
library(klaR)
#library(DAAG)
#library(ggfortify)

# Read data
data1 <- read_excel("F:/Hohenheim_Feb_2021/Hohenheim_May_2019/Dataset/CERES/Summary 2018-19-7.xlsx", 
                    sheet = "Data")

var <- c("...1", "Assessm", "1subcen", "2subrat2", "3maxcen",  "4maxrat3", "5sumcen", "6sumrat2") 
data <- data1[,var]         

# correct clas for sample 5 and 14
data[data$...1==5,]$Assessm  <- "Drift"
data[data$...1==14,]$Assessm <- "Drift"

# PCA

d          <- data.frame(Assessm = data$Assessm, scale(data[,c(3:8)]))
d$Assessm  <- as.factor(d$Assessm)

heatmap.2(as.matrix(d[,2:7]), density.info="none", trace="none", xlab = "Variables", ylab="", 
          labRow = paste(row.names(d), d[,1], sep = " ") , cexCol = 1, cexRow = 0.7, 
          margins = c(4,5), srtCol = 0, key.title = "", keysize = 1)


pc <- prcomp(d[,2:7])
plot(pc)
summary(pc)
biplot(pc, col=c("red", "green", "blue"))

p <- autoplot(pc, data = d, colour = 'Assessm', size=0, type=19, label=T, label.size=5, label.show.legend=T, asp = 1,
              loadings=T, loadings.colour="grey", loadings.label=T, loadings.label.colour='grey', loadings.label.vjust = 0.95, loadings.label.repel=T)

p +  theme(legend.position = "none")
p +  scale_y_continuous(limits=c(-0.75, 0.40), breaks=seq(-0.75, 0.5, 0.25)) + 
  scale_x_continuous(limits=c(-0.55, 0.25), breaks=seq(-0.50, 0.25, 0.25)) + 
  theme_bw() + theme(legend.position = "bottom", panel.grid.minor.y = element_blank() , panel.grid.minor.x = element_blank(), 
                     panel.grid.major.y = element_blank(), panel.grid.major.x = element_blank() ) 

# ANOVA

data$Assessm[data$Assessm == "Unclear"] <- "Drift"
data$Assessm <- as.factor(data$Assessm)
names(data) <- c("Assessm", "v1", "v2", "v3", "v4", "v5", "v6")

anova(lm(v3 ~ Assessm, data=data))


########## lda ###################

d <- data

names(d) <- c("samp", "Assessm", "X1subcen", "X2subrat2", "X3maxcen",  "X4maxrat3", "X5sumcen", "X6sumrat2")

train <- subset(d, Assessm  != "Unclear")
train <- train[-c(42, 48),]

test  <- subset(d, Assessm  == "Unclear")
test  <- rbind(d[c(42, 48),], test)

train$Assessm <- as.factor(train$Assessm)
test$Assessm  <- as.factor(test$Assessm)


lda1 <- lda(Assessm ~ X2subrat2 + X3maxcen + X4maxrat3 + X6sumrat2, data=train)

confusion(train$Assessm, predict(lda1)$class)
errormatrix(train$Assessm, predict(lda1, train)$class)
plot(lda1)

partimat(data=train, Assessm ~ X2subrat2 + X3maxcen + X4maxrat3 + X6sumrat2, method = "lda", plot.matrix = TRUE, imageplot = T)


# CV 
lda2 <- lda(Assessm ~ X2subrat2 + X3maxcen + X4maxrat3 + X6sumrat2, data=train, CV=T)
confusion(train$Assessm , lda2$class)
errormatrix(train$Assessm, lda2$class)
