# Supplementary material for: Appropriate sampling methods and statistics can tell apart fraud from pesticide drift in organic farming
Source: Sci Rep. 2021 Jul 20;11:14776. doi: 10.1038/s41598-021-93624-8 (PMC8292382; doi:10.1038/s41598-021-93624-8)
Supplement: Supplementary file 3 — Supplementary Information 3. [file 41598_2021_93624_MOESM3_ESM.xlsx]

## Sheet: Summary Fung + Variables
Year	2018	2018	2018	2018	2018	2018	2018	2018	2018	2018	2018	2018	2018	2018	2018	2018	2018	2018	2018	2019	2019	2019	2019	2019	2019	2019	2019	2019	2019	2019	2019	2019	2019	2019	2019	2019	2019	2019	2019	2019	2019	2019	2018	2018	2018	2018	2018	2018	2018
			x	x			x	x			x	x	x			x	x			x	x	x	x						x	x	x	x	x						x	x	x	x			x	x			x
Farmer	1	1	2	2	3	3	4	4	5	5	6	6	6	7	7	8	8	9	9	10	10	10	10	11	11	11	11	11	12	12	12	12	12	13	13	13	13	13	14	14	14	14	15	15	16	16	17	17	18
Sample	Centre	Border 1	Centre	Border 1	Centre	Border 1	Centre	Border 1	Centre	Border 1	Centre	Border 1	Border 2	Centre	Border 1	Centre	Border 1	Centre	Border 1	Centre	Border 1	Border 2	Border 3	Centre	Border 1	Border 2	Border 3	Border 4	Centre	Border 1	Border 2	Border 3	Border 4	Centre	Border 1	Border 2	Border 3	Border 4	Centre	Border 1	Border 2	Border 3	Centre	Border 1	Centre	Border 1	Centre	Border 1	Centre
Initial Decision:	Application	Application	Application	Application	Application	Application	Application	Application	Application	Application	Application	Application	Application	Application	Application	Application	Application	Application	Application	Application	Application	Application	Application	Application	Application	Application	Application	Application	Application	Application	Application	Application	Application	Application	Application	Application	Application	Application	Application	Application	Application	Application	Drift	Drift	Drift	Drift	Drift	Drift	Drift
Azoxistrobin
Boscalid	0.005				0.017	0.014					0.029	0.043	0.01							0.14		0.83																						0.014		0.32
Carbendazim
Chlorotalonil										0.59														0.12	0.2	0.034	0.091	0.023
Difenoconazole			0.43	0.17	0.55	0.36	0.4	0.005	0.005	0.005	0.01	0.012		0.16	0.016			0.6	0.071	0.094	0.163	0.28	0.02	0.029	0.017	0.039	0.091	0.026	0.098	0.095	0.032	0.023	1.8	0.014	0.049	0.048	0.01	0.05								0.62
Dimethomorph
Dodine
Epoxiconazole	0.048	0.062	0.1		0.51	0.06	0.023	0.013		0.005				0.012		0.016		0.041	0.033	0.53	0.055	2.5	0.015				0.01							0.034	0.021	0.021	0.027	0.01		0.059	0.015	0.26		0.044		0.039			0.005
Fenpropidin																				0.16	0.2	0.15	0.042	0.005							0.093		0.1	0.17	0.2	0.18	0.17	0.27				0.058
Fenpropimorph			0.044		0.67	0.26	0.05	0.1			0.062	0.051	0.005			0.018	0.025	0.005	0.005	0.088	0.022	0.29	0.015	0.023	0.014	0.01	0.01							0.014			0.012							0.21	0.017	0.023	0.027	0.068	0.005
Fluopyram																								0.02	0.033	0.01	0.012																			0.005
Flutriafol					0.31	0.032												0.027		0.21		1	0.011
Metalaxyl
Propamocarb
Propiconazole		0.011	0.48	0.19	0.15	0.02	0.056	0.005			0.04	0.014		0.054	0.046			0.06	0.035	0.014			0.043	0.036	0.1	0.03	0.048	0.042	0.012		0.03		0.39	0.29	0.12	0.12	0.3	0.12	0.11	0.01	0.21	1.1			0.078	0.29
Pyraclostrobin
Pyrimethanil			0.013	0.005	1.1	0.36	0.023	0.005	0.005	0.011				0.042	0.027	0.067	0.086	0.022	0.013	0.13		0.51		0.083	0.23	0.05	0.063	0.042	0.31			0.005														0.022	0.011	0.021
Spiroxamine	0.015	0.024		0.005	0.22	0.14				0.014				0.014	0.08	0.49	0.55	0.039	0.025	0.065		0.22		0.047	0.033	0.017	0.053	0.014															0.019	0.5	0.026	0.048			0.005
Tebuconazole	0.01	0.035	0.027	0.011	0.13	0.049		0.005		0.005				0.17				0.005		0.021	0.013	0.017	0.053	0.02	0.19	0.012	0.026	0.014	0.022		0.035		0.18	0.083			0.067	0.12				0.033			0.085	0.097			0.005
Tetrahydrophthalimide
Thiabendazol
Thiamethozan
Triadimenol					0.029	0.005																0.011		0.013	0.075								0.051	0.019			0.026	0.065				0.014
Tridemorph	0.025		0.054	0.038	0.27	0.098	0.01	0.005												0.058	0.055	0.13																	0.098	0.054	0.16	0.35		0.14	0.011	0.093
Trifloxystrobin
Sum of residues per sample:	0.103	0.132	1.148	0.419	3.956	1.398	0.562	0.138	0.01	0.63	0.141	0.12	0.015	0.452	0.169	0.591	0.661	0.799	0.182	1.51	0.508	5.938	0.199	0.396	0.892	0.202	0.404	0.161	0.442	0.095	0.19	0.028	2.521	0.624	0.39	0.369	0.612	0.635	0.208	0.123	0.385	1.815	0.019	0.908	0.217	1.557	0.038	0.089	0.02
Total substances in all samples:	6		8		11		7		6		4			6		4		8		12	0	0	0	10	0	0	0	0	6	0	0	0	0	7	0	0	0	0	6	0	0	0	5		10		2		4
1subcen	5		7		11		6		2		4			6		4		8		11				9					4					7					2				1		5		2		4
2subrat	0.833333		0.875		1		0.857143		0.333333		1			1		1		1		0.916667				0.9					0.666667					1					0.333333				0.2		0.5		1		1
2subrat2	0.833333		0.875		1		0.857143				1			1		1		1		0.916667				0.9					0.666667					1					0.333333						0.5		1
3maxcen	0.048		0.48		1.1		0.4		0.005		0.062			0.17		0.49		0.6		0.53				0.12					0.31					0.29					0.11				0.019		0.085		0.027		0.005
4maxrat	0.774194		2.52632		3.05556		4		0.00847458		1.21569			2.125		0.890909		8.4507		0.212				0.521739					0.172222					0.966667					0.1				0.038		0.137097		0.397059		0.00819672
4maxrat3	0.774194		2.52632		3.05556		80		1		1.21569			0		0.890909		8.4507		0.212				0.6					62					0.966667					0.1				0.038		0.876289		0.397059		0.025
5sumcen	0.103		1.148		3.956		0.562		0.01		0.141			0.452		0.591		0.799		1.51				0.391					0.442					0.624					0.208				0.019		0.217		0.038		0.02
6sumrat	0.780303		2.73986		2.82976		4.07246		0.015873		1.175			2.67456		0.8941		4.39011		0.254294				0.438341					0.175327					0.982677					0.114601				0.0209251		0.139371		0.426966		0.0235849
6sumrat2	0.780303		2.73986		2.82976		4.07246				1.175			2.67456		0.8941		4.39011		0.254294				0.438341					0.175327					0.982677					0.114601						0.139371		0.426966
7depmi	12.7953		5.22607		19.4721		303.204		2.01003		9.16485			32.077		1.79075		11.7212		2.48297				3.42887					0.169523					2.81404					0.898155				0.121893		1.76136		1.05287		0.837511
8dep05mi	0		5.22607		19.4721		303.204		0		9.16485			32.077		1.79075		11.7212		2.48297				3.42887					0.169523					2.81404					0.898155				0		1.76136		0		0
9dep1mi	0		5.22607		19.4721		303.204		0		0			32.077		1.79075		11.7212		2.48297				3.42887					0.169523					2.81404					0.898155				0		0		0		0
10depa	12.7953		5.22607		19.4721		303.204		2.01003		24.4702			32.077		1.79075		11.7212		78.5201				6.40831					22.9606					4.84081					12.7158				0.121893		1.76136		1.05287		0.837511
11dep05a	0		5.22607		19.4721		303.204		0		24.4702			32.077		1.79075		11.7212		78.5201				6.40831					22.9606					4.84081					12.7158				0		1.76136		0		0
12dep1a	0		5.22607		19.4721		303.204		0		0			32.077		1.79075		11.7212		78.5201				6.40831					22.9606					4.84081					12.7158				0		0		0		0
13depma	12.7953		5.22607		19.4721		303.204		2.01003		39.7755			32.077		1.79075		11.7212		213.708	213.708			10.4871					85.9944					6.83409					35.2847				0.121893		1.76136		1.05287		0.837511
14dep05ma	0		5.22607		19.4721		303.204		0		39.7755			32.077		1.79075		11.7212		213.708	213.708			10.4871					85.9944					6.83409					35.2847				0		1.76136		0		0
15dep1ma	0		5.22607		19.4721		303.204		0		0			32.077		1.79075		11.7212		213.708	213.708			10.4871					85.9944					6.83409					35.2847				0		0		0		0
16rmax	12.7953		2.6		9.6875		80		1		2.85714			10		0.890909		8.4507		2.48297				1.64286					62					1.25926					0.28				0.038		0.876289		0.52381		0.416667
17rmax05	0		0		3		0		0		0			0		0		0		7				50					1					4					7				0		8		0		0
18rmax1	0		0		3		0		0		0			0		0		0		7				50					1					4					7				0		0		0		0
19rmax3	0		0		3		0		0		0			0		0		0		7				0					1					0					0				0		0		0		0
20rmax5	0		0		3		0		0		0			0		0		0		7				0					0					0					0				0		0		0		0
21rmax10	0		0		3		0		0		0			0		0		0		0				0					0					0					0				0		0		0		0
22onc	0		0		0		0		0		0			0		0		0		0				0					0					0					0				0		0		0		0
23onc05	2		2		0		0		0		0			2		1		2		0				1					0					0					0				0		0		0		0
24onc025	0		1		0		0		0		0			1		0		0		0				0					0					0					0				0		0		0		0
25>100	0		0		0		0		0		0			0		0		0		0				0					0					0					0				0		0		0		0
26>80	0		5		11		5		0		2			3		0		5		0				1					1					2					0				0		0		0		0
27>60	0		5		11		5		1		3			3		1		6		0				2					1					3					0				0		1		0		0
28>40	2		5		11		5		1		4			3		3		6		1				3					1					5					0				0		2		0		0
29>10005	0		0		0		0		0		0			0		0		0		2				4					1					5					0				0		0		0		0
30>80.05	0		0		0		0		0		0			0		0		0		0	0.05			0					1					0					0				0		0		0		0
31>60.05	0		0		0		0		0		0			0		0		0		0				0					1					1					0				0		0		0		0
32>40.05	0		0		0		0		0		0			0		0		0		1				0					1					3					0				0		0		0		0
33>100.1	0		0		0		0		0		0			0		0		0		2				1					1					3					0				0		0		0		0
34>80.1	0		0		0		0		0		0			0		0		0		0	0.1			0					1					0					0				0		0		0		0
35>60.1	0		0		0		0		0		0			0		0		0		0				0					1					1					0				0		0		0		0
36>40.1	0		0		0		0		0		0			0		0		0		1				0					1					2					0				0		0		0		0
[truncated: 173 more columns]
