# Supplementary material for: Appropriate sampling methods and statistics can tell apart fraud from pesticide drift in organic farming
Source: Sci Rep. 2021 Jul 20;11:14776. doi: 10.1038/s41598-021-93624-8 (PMC8292382; doi:10.1038/s41598-021-93624-8)
Supplement: Supplementary file 4 — Supplementary Information 4. [file 41598_2021_93624_MOESM4_ESM.xlsx]

## Sheet: Parameters per farm
		Sampling Date:	13.03.2018	19.03.2018	19.03.2018	19.03.2018	17.08.2018	21.09.2018	26.09.2018	02.10.2018	06.12.2018	17.01.2019	04.02.2019	17.10.2019	17.10.2019	31.10.2019	14.03.2018	19.03.2018	28.03.2018	04.04.2018	13.04.2018	13.04.2018	03.05.2018	27.08.2018	23.07.2018	27.08.2018	31.08.2018	03.09.2018	03.09.2018	03.09.2018	03.09.2018	03.09.2018	20.09.2018	29.01.2019	29.01.2019	06.03.2019	07.03.2019	07.03.2019	07.03.2019	08.03.2019	08.05.2019	11.09.2019	12.09.2019	25.09.2019	25.09.2019	25.10.2019	26.10.2019	30.10.2019	05.11.2019
		CERTIFICACION	INDIVIDUAL	GRUPAL	GRUPAL	GRUPAL	INDIVIDUAL	GRUPAL	INDIVIDUAL	INDIVIDUAL	INDIVIDUAL	INDIVIDUAL	INDIVIDUAL	INDIVIDUAL	INDIVIDUAL	INDIVIDUAL	INDIVIDUAL	GRUPAL	INDIVIDUAL	INDIVIDUAL	INDIVIDUAL	INDIVIDUAL	INDIVIDUAL	INDIVIDUAL	GRUPAL	INDIVIDUAL	INDIVIDUAL	GRUPAL	GRUPAL	GRUPAL	GRUPAL	GRUPAL	INDIVIDUAL	INDIVIDUAL	INDIVIDUAL	GRUPAL	GRUPAL	GRUPAL	GRUPAL	INDIVIDUAL	INDIVIDUAL	INDIVIDUAL	INDIVIDUAL	INDIVIDUAL	GRUPAL	INDIVIDUAL	INDIVIDUAL	INDIVIDUAL	INDIVIDUAL
		Farm Owner:	Favian Aguilar	Anibal Sanchez	Galo Ullauri	Rosario Sicho	Valentin Cedillo	Segundo Castro	Manuel Juncay	Julio Simbala	Adela Armijo	Jose Jervez	Carlos Perez	Fabiola Unuzungo	Mario Cherrez	Bolivar Anchundia	Favian Aguilar	Abel Renteria	Liliana Lazo	Jaime Idrovo	Karina Moreno	Mirella Moreno	Agrocalderon	Gustavo Serrano	Francisco Cadena	Amador Cajamarca	Ananiglobal	Carlos Herrera	Carlos Segura	Ivan Segura	Pilar Jordan	Ramon Herrera	Ceincomsa	Leonicio Arica	Leonicio Arica	Bruno Malla	Jose Pardo	Rodrigo Farinango	Carlos Balladares	Richard Tores	Lesme Alvarez	Banexel	Wellington Alvarez	Ruben Serrano	Pedro Saldarriaga	Jorge Abril	Pento	Arturo Carrion	Luis Aguirre Naula
		Farm Name:	San Vicente	Einstein	La Candelaria	La Margarita	El Rodriguez San Andres	La Fortuna	Las Canas 2	La Maravilla	Marianita De Jesus	El Provenir	La Esperanza	Tinas Amarillas	Aguas Verdes	La Cruz	Pacaizz	La Primavera	Lote Paraiso	San Jose	San Jorge 4	San Jorge 3	Fiorella	San Javier	Maria Susana	Selva Alegre	Sarita 3	San Jose	San Carlos	Seguban	Jesus Del Gran Poder	3 Hermanos	La Bonita	La Aurora	La Elvira	San Jose	San Juan	El Mango	Lote 30	Mathew Franz	La Coello	Don Polo	Primavera	Paraiso	San Pedro	Cleila Irlanda	Jerusalem	Raul Y Arturo	Chamidan
		CULTIVO	BANANO MEZCLA	BANANO	BANANO	BANANO	BANANO	BANANO	BANANO	BANANO	BANANO	BANANO	BANANO	BANANO	BANANO	BANANO	BANANO	MEZCLA	MEZCLA	BANANO	BANANO	BANANO	BANANO	BANANO	BANANO	BANANO	BANANO	BANANO	BANANO	MEZCLA	BANANO	BANANO	BANANO	BANANO	BANANO	BANANO	BANANO	BANANO	BANANO	BANANO	BANANO	BANANO	BANANO	BANANO	BANANO	BANANO	BANANO	BANANO	BANANO
		TIPO DE MUESTRA	Centro	CENTRO	CENTRO	CENTRO	CENTRO	CENTRO	CENTRO	CENTRO	CENTRO	CENTRO 1	CENTRO	CENTRO	CENTRO	CENTRO	CENTRO	CENTRO	LINDERO	CENTRO	CENTRO	CENTRO	CENTRO	CENTRO	CENTRO	CENTRO	CENTRO	CENTRO	CENTRO	CENTRO	CENTRO	CENTRO	CENTRO	CENTRO	CENTRO	CENTRO	CENTRO	CENTRO	CENTRO	CENTRO	CENTRO	CENTRO	CENTRO	CENTRO	CENTRO	CENTRO	CENTRO	CENTRO	CENTRO
		Distancia media
		% esperado
		AZOXISTROBIN																																								0.005
		BOSCALID	0.005		0.017			0.029				0.14									0.012										0.005
		CARBENDAZIM
		CHLOROTALONIL											0.12
		COTHIADIN
		DIFENOCONAZOLE		0.43	0.55	0.4	0.005	0.01	0.16		0.6	0.094	0.029	0.098	0.014								0.005	0.011		0.011					0.005						0.021						0.025	0.047	0.32		0.029
		DIMETHOMORPH
		DIOTENCARB
		DODINE
		EPOXICONAZOLE	0.048	0.1	0.51	0.023			0.012	0.016	0.041	0.53			0.034					0.005			0.005	0.017														0.011	0.066		0.016
		FENPROPIDIN										0.16	0.005		0.17																						0.083	0.091						0.27	0.059			0.033
		FENPROPIMORPH		0.044	0.67	0.05		0.062		0.018	0.005	0.088	0.023		0.014			0.017	0.027	0.005	0.012		0.005								0.005					0.012	0.011		0.013	0.05	0.016				0.15			0.011
		FENPTOPIDIN
		FLUOPYRAM											0.02																														0.005
		FLUTRIAFOL			0.31						0.027	0.21
		METALAXYL
		MYCLOBUTANIL
		PENTACHLOROANILINE
		PROPAMOCARB																									0.005
		PROPICONAZOLE		0.48	0.15	0.056		0.04	0.054		0.06	0.014	0.036	0.012	0.29	0.11		0.078													0.005						0.018				0.005		0.026
		PYRACLOSTROBIN
		PYRIMETHANIL		0.013	1.1	0.023	0.005		0.042	0.067	0.022	0.13	0.083	0.31					0.011		0.005	0.013			0.018												0.01			0.016	0.024			0.034
		SPIROXAMINA	0.015		0.22				0.014	0.49	0.039	0.065	0.047				0.019	0.026		0.005			0.005				0.005										0.014		0.035				0.076	0.051	0.051			0.011
		TEBUCONAZOLE	0.01	0.027	0.13				0.17		0.005	0.021	0.02	0.022	0.083			0.085		0.005	0.021	0.005				0.005	0.005															0.005		0.41
		TETRAHYDROPHTHALIMIDE (THPI)																								0.013
		THIABENDAZOL
		THIAMETHOZAN
		TRIADIMENOL			0.029								0.013		0.019																													0.12
		TRIDEMORPH	0.025	0.054	0.27	0.01						0.058				0.098		0.011
		TRIFLOXYSTROBIN
		Total	5	7	11	6	2	4	6	4	8	11	9	4	7	2	1	5	2	4	4	2	4	2	1	3	3	0	0		4	0	0	0	0	1	6	2	3	2	4	2	4	6	4	0	1	3	0
			0.048	0.48	1.1	0.4	0.005	0.062	0.17	0.49	0.6	0.53	0.12	0.31	0.29	0.11	0.019	0.085	0.027	0.005	0.021	0.013	0.005	0.017	0.018	0.013	0.005	0	0	0	0.005	0	0	0	0	0.012	0.083	0.091	0.066	0.05	0.024	0.005	0.076	0.41	0.32	0	0.029	0.033	0
			0.103	1.148	3.956	0.562	0.01	0.141	0.452	0.591	0.799	1.51	0.391	0.442	0.624	0.208	0.019	0.217	0.038	0.02	0.05	0.018	0.02	0.028	0.018	0.029	0.015	0	0	0	0.02	0	0	0	0	0.012	0.157	0.102	0.114	0.066	0.061	0.01	0.132	0.932	0.58	0	0.029	0.055	0
			6	8	11	7	6	4	6	4	8	12	10	6	7	6	5	10	2	4	4	4	5	7	9	7	3	4	8	8	4	4	5	6	2	7	8	6	5	7	8	3	9	7	11	4	3	5	12
	Parameter	Conclusion:	Application	Application	Application	Application	Application	Application	Application	Application	Application	Application	Application	Application	Application	Application	Drift	Drift	Drift	Drift	Drift	Drift	Drift	Drift	Drift	Drift	Drift	Drift	Drift	Drift	Drift	Drift	Drift	Drift	Drift	Drift	Drift	Drift	Drift	Drift	Drift	Drift	Drift	Drift	Drift	Drift	Drift	Drift	Drift
1	N° Sub. Cen.	Number of different substances (fungicides) in the sample taken in the centre of the farm	5	7	11	6	2	4	6	4	8	11	9	4	7	2	1	5	2	4	4	2	4	2	1	3	3	0	0	0	4	0	0	0	0	1	6	2	3	2	4	2	4	6	4	0	1	3	0
2	N° Sub. Cen. / N° Sub. Tot.	Ratio of (1) to the total number of different substances in all samples from the farm	0.833333	0.875	1	0.857143	0.333333	1	1	1	1	0.916667	0.9	0.666667	1	0.333333	0.2	0.5	1	1	1	0.5	0.8	0.285714	0.111111	0.428571	1	0	0	0	1	0	0	0	0	0.142857	0.75	0.333333	0.6	0.285714	0.5	0.666667	0.444444	0.857143	0.363636	0	0.333333	0.6	0
3	Max. Cen.	Highest value found in the sample from the centre	0.048	0.48	1.1	0.4	0.005	0.062	0.17	0.49	0.6	0.53	0.12	0.31	0.29	0.11	0.019	0.085	0.027	0.005	0.021	0.013	0.005	0.017	0.018	0.013	0.005	0	0	0	0.005	0	0	0	0	0.012	0.083	0.091	0.066	0.05	0.024	0.005	0.076	0.41	0.32	0	0.029	0.033	0
4	Max. Cen. / Max. Tot.	Ratio of (3) to the highest value in all samples from the farm	0.774194	2.52632	3.05556	4	0.00847458	1.21569	2.125	0.890909	8.4507	0.212	0.521739	0.172222	0.966667	0.1	0.038	0.137097	0.397059	0.00819672	1.61538	0.0288889	0.0277778	0.191011	0.0666667	0.00684211	0.0147059	0	0	0	1	0	0	0	0	0.00375	0.051875	0.478947	0.235714	0.0294118	0.218182	0.0877193	0.0422222	0.341667	0.0666667	0	0.103571	0.275	0
5	∑ Cen.	Sum of all residues in the centre sample	0.103	1.148	3.956	0.562	0.01	0.141	0.452	0.591	0.799	1.51	0.391	0.442	0.624	0.208	0.019	0.217	0.038	0.02	0.05	0.018	0.02	0.028	0.018	0.029	0.015	0	0	0	0.02	0	0	0	0	0.012	0.157	0.102	0.114	0.066	0.061	0.01	0.132	0.932	0.58	0	0.029	0.055	0
6	∑ Cen. / ∑ Max.	Ratio of (5) to maximum sum of all residues among the samples from the farm	0.780303	2.73986	2.82976	4.07246	0.015873	1.175	2.67456	0.8941	4.39011	0.254294	0.438341	0.175327	0.982677	0.114601	0.0209251	0.139371	0.426966	0.0235849	2.77778	0.0367347	0.0862069	0.110236	0.0309811	0.0141532	0.0344828	0	0	0	2	0	0	0	0	0.00295931	0.0609236	0.432203	0.155951	0.0140396	0.230189	0.0819672	0.0401582	0.301911	0.111948	0	0.0953947	0.258216	0
7	Min. Rel. Exp. / Min. Rel. Real	Ratio of the minimum relative deposit of residues, which would be expected at the distance X (using a recognized drift model), and the real relative deposit of residues	12.7953	5.22607	19.4721	303.204	2.01003	9.16485	32.077	1.79075	11.7212	2.48297	3.42887	0.169523	2.81404	0.898155	0.121893	1.76136	1.05287	0.837511	8.44211	1.45804	2.01003	1.00501	0	0	1.83944	0	0	0	2.01003	0	0	0	0	0.0120289	0.531194	0	0.842914	0.110898	0.765245	0.592974	1.31335	0.71798	12.584	0	0.626435	7.9838	0
8	Min. Rel. Exp. / Min. Rel. Real (Max. > 0.05)	As (7), but only for those cases, where the highest single value is higher than 0.05 mg/kg	0	5.22607	19.4721	303.204	0	9.16485	32.077	1.79075	11.7212	2.48297	3.42887	0.169523	2.81404	0.898155	0	1.76136	0	0	0	0	0	0	0	0	0	0	0	0	0	0	0	0	0	0	0.531194	0	0.842914	0	0	0	1.31335	0.71798	12.584	0	0	0	0
9	Min. Rel. Exp. / Min. Rel. Real (Max. > 0.1)	As number (7), but only for those cases, where the highest single value is higher than 0.1 mg/kg	0	5.22607	19.4721	303.204	0	0	32.077	1.79075	11.7212	2.48297	3.42887	0.169523	2.81404	0.898155	0	0	0	0	0	0	0	0	0	0	0	0	0	0	0	0	0	0	0	0	0	0	0	0	0	0	0	0.71798	12.584	0	0	0	0
10	Ø Rel. Exp. / Ø Rel. Real	As (7), but using the average of all residues instead of the minimum value	12.7953	5.22607	19.4721	303.204	2.01003	24.4702	32.077	1.79075	11.7212	78.5201	6.40831	22.9606	4.84081	12.7158	0.121893	1.76136	1.05287	0.837511	8.44211	1.45804	2.01003	2.21681	0	0	1.83944	0	0	0	2.01003	0	0	0	0	0.0167068	1.5738	0.773474	1.79468	0.44972	1.71222	3.32065	14.8552	1.539	24.2461	0	1.47708	11.5322	0
11	Ø Rel. Exp. / Ø Rel. Real (Max. > 0.05)	As (8), but using the average of all residues instead of the minimum value	0	5.22607	19.4721	303.204	0	24.4702	32.077	1.79075	11.7212	78.5201	6.40831	22.9606	4.84081	12.7158	0	1.76136	0	0	0	0	0	0	0	0	0	0	0	0	0	0	0	0	0	0	1.5738	0.773474	1.79468	0	0	0	14.8552	1.539	24.2461	0	0	0	0
12	Ø Rel. Exp. / Ø Rel. Real (Max. > 0.1)	As (9), but using the average of all residues instead of the minimum value	0	5.22607	19.4721	303.204	0	0	32.077	1.79075	11.7212	78.5201	6.40831	22.9606	4.84081	12.7158	0	0	0	0	0	0	0	0	0	0	0	0	0	0	0	0	0	0	0	0	0	0	0	0	0	0	0	1.539	24.2461	0	0	0	0
13	Max. Rat. Cen. / Border	Highest ratio of residues in the centre sample, to residues in the different border samples	0.774194	2.6	9.6875	80	1	2.85714	10	0.890909	8.4507	2.48297	1.64286	62	1.25926	0.28	0.038	0.876289	0.52381	0.416667	4.2	0.454545	1	1	0	0	0.16129	0	0	0	1	0	0	0	0	0.00375	0.382979	0.478947	0.235714	0.0551724	0.551724	0.0980392	0.217143	72.0977	3.92308	0	0.103571	1	0
14	Max. Rat. Cen. / Border (Max. > 0.05)	As (13), but only for those cases, where the highest single value is higher than 0.05 mg/kg	0	0	3	0	0	0	0	0	0	7	50	1	4	6	0	7	0	0	0	0	0	0	0	0	0	0	0	0	0	0	0	0	0	0	0	0	0	0	0	0	2	1	5	0	0	0	0
15	Max. Rat. Cen. / Border (Max. > 0.1)	As (13), but only for those cases, where the highest single value is higher than 0.1 mg/kg	0	0	3	0	0	0	0	0	0	7	50	1	4	6	0	0	0	0	0	0	0	0	0	0	0	0	0	0	0	0	0	0	0	0	0	0	0	0	0	0	0	1	5	0	0	0	0
16	Max. Rat. Cen. / Border (Max. > 0.3)	As (13), but only for those cases, where the highest single value is higher than 0.3 mg/kg	0	0	3	0	0	0	0	0	0	7	0	1	0	0	0	0	0	0	0	0	0	0	0	0	0	0	0	0	0	0	0	0	0	0	0	0	0	0	0	0	0	1	5	0	0	0	0
17	Max. Rat. Cen. / Border (Max. > 0.5)	As (13), but only for those cases, where the highest single value is higher than 0.5 mg/kg	0	0	3	0	0	0	0	0	0	7	0	0	0	0	0	0	0	0	0	0	0	0	0	0	0	0	0	0	0	0	0	0	0	0	0	0	0	0	0	0	0	0	0	0	0	0	0
18	Max. Rat. Cen. / Border (Max. > 1)	As (13), but only for those cases, where the highest single value is higher than 1 mg/kg	0	0	3	0	0	0	0	0	0	0	0	0	0	0	0	0	0	0	0	0	0	0	0	0	0	0	0	0	0	0	0	0	0	0	0	0	0	0	0	0	0	0	0	0	0	0	0
19	N° Sub. only Cen.	Number of substances, which were found only in the centre sample	2	2	0	0	0	0	2	1	2	0	1	0	0	0	0	0	0	0	2	0	2	0	1	0	0	0	0	0	2	0	0	0	0	0	0	0	0	0	0	0	0	0	1	0	0	0	0
20	N° Sub. only Cen. (Max. > 0.05)	As (19), but only for those cases, where the centre value is higher than 0.05 mg/kg	0	1	0	0	0	0	1	0	0	0	0	0	0	0	0	0	0	0	0	0	0	0	0	0	0	0	0	0	0	0	0	0	0	0	0	0	0	0	0	0	0	0	1	0	0	0	0
21	N° Sub. only Cen. (Max. > 0.025)	As (20), but only for those cases, where the centre value is higher than 0.05 mg/kg	0	2	0	0	0	0	1	0	1	0	0	0	0	0	0	0	0	0	0	0	0	0	0	0	0	0	0	0	0	0	0	0	0	0	0	0	0	0	0	0	0	0	1	0	0	0	0
22	N° Sub. > 100%	Number of substances, for which the value in the centre is higher than the highest value from the borders	0	5	11	5	0	2	3	0	5	0	1	1	2	0	0	0	0	0	1	0	0	0	0	0	0	0	0	0	0	0	0	0	0	0	0	0	0	0	0	0	0	0	2	0	0	0	0
23	N° Sub. > 80%	As (22), but with 80% of the highest value from the border, instead of 100%	0	5	11	5	1	3	3	1	6	0	2	1	3	0	0	1	0	0	1	0	2	1	0	0	0	0	0	0	2	0	0	0	0	0	0	0	0	0	0	0	0	2	2	0	0	2	0
24	N° Sub. > 60%	As (22), but with 60%	2	5	11	5	1	4	3	3	6	1	3	1	5	0	0	2	0	0	1	0	2	1	0	0	0	0	0	0	2	0	0	0	0	0	0	0	0	0	0	0	0	2	2	0	0	2	0
25	N° Sub. > 40%	As (22), but with 40%	2	5	11	6	2	4	3	3	6	2	4	1	5	0	0	3	1	1	1	1	2	1	0	0	0	0	0	0	2	0	0	0	0	0	0	1	0	0	1	0	0	2	2	0	0	3	0
26	N° Sub. > 100% (Max. > 0.05)	As (22), but only for those cases, where the highest single value is higher than 0.05 mg/kg	0	0	0	0	0	0	0	0	0	0	0	1	0	0	0	0	0	0	0	0	0	0	0	0	0	0	0	0	0	0	0	0	0	0	0	0	0	0	0	0	0	0	2	0	0	0	0
27	N° Sub. > 80% (Max. > 0.05)	As (23), but only for those cases, where the highest single value is higher than 0.05 mg/kg	0	0	0	0	0	0	0	0	0	0	0	1	1	0	0	0	0	0	0	0	0	0	0	0	0	0	0	0	0	0	0	0	0	0	0	0	0	0	0	0	0	0	2	0	0	0	0
28	N° Sub. > 60% (Max. > 0.05)	As (24), but only for those cases, where the highest single value is higher than 0.05 mg/kg	0	0	0	0	0	0	0	0	0	1	0	1	3	0	0	0	0	0	0	0	0	0	0	0	0	0	0	0	0	0	0	0	0	0	0	0	0	0	0	0	0	0	2	0	0	0	0
29	N° Sub. > 40% (Max. > 0.05)	As (25), but only for those cases, where the highest single value is higher than 0.05 mg/kg	0	0	0	0	0	0	0	0	0	2	1	1	3	0	0	0	0	0	0	0	0	0	0	0	0	0	0	0	0	0	0	0	0	0	0	1	0	0	0	0	0	0	2	0	0	0	0
30	N° Sub. > 100% (Max. > 0.1)	As (22), but only for those cases, where the highest single value is higher than 0.1 mg/kg	0	0	0	0	0	0	0	0	0	0	0	1	0	0	0	0	0	0	0	0	0	0	0	0	0	0	0	0	0	0	0	0	0	0	0	0	0	0	0	0	0	0	0	0	0	0	0
31	N° Sub. > 80% (Max. > 0.1)	As (23), but only for those cases, where the highest single value is higher than 0.1 mg/kg	0	0	0	0	0	0	0	0	0	0	0	1	1	0	0	0	0	0	0	0	0	0	0	0	0	0	0	0	0	0	0	0	0	0	0	0	0	0	0	0	0	0	0	0	0	0	0
32	N° Sub. > 60% (Max. > 0.1)	As (24), but only for those cases, where the highest single value is higher than 0.1 mg/kg	0	0	0	0	0	0	0	0	0	1	0	1	2	0	0	0	0	0	0	0	0	0	0	0	0	0	0	0	0	0	0	0	0	0	0	0	0	0	0	0	0	0	0	0	0	0	0
33	N° Sub. > 40% (Max. > 0.1)	As (25), but only for those cases, where the highest single value is higher than 0.1 mg/kg	0	0	0	0	0	0	0	0	0	1	1	1	2	0	0	0	0	0	0	0	0	0	0	0	0	0	0	0	0	0	0	0	0	0	0	0	0	0	0	0	0	0	0	0	0	0	0
																			0
[truncated: 15 more columns]

## Sheet: Data
	Assessm	1subcen	2subrat	2subrat2	3maxcen	4maxrat	4maxrat2	4maxrat3	5sumcen	6sumrat	6sumrat2	7depmi	8dep05mi	9dep1mi	10depa	11dep05a	12dep1a	13depma	14dep05ma	15dep1ma	16rmax	17rmax05	18rmax1	19rmax3	20rmax5	21rmax10	22onc	23onc05	24onc025	25>100	26>80	27>60	28>40	29>10005	30>80.05	31>60.05	32>40.05	33>100.1	34>80.1	35>60.1	36>40.1
1	Application	5	0.833333	0.833333	0.048	0.774194	0.774194	0.774194	0.103	0.780303	0.780303	12.7953	0	0	12.7953	0	0	12.8	0	0	0.774194	0	0	0	0	0	2	0	0	0	0	2	2	0	0	0	0	0	0	0	0
2	Application	7	0.875	0.875	0.48	2.52632	2.52632	2.52632	1.148	2.73986	2.73986	5.22607	5.22607	5.22607	5.22607	5.22607	5.22607	5.23	5.23	5.23	2.6	0	0	0	0	0	2	1	2	5	5	5	5	0	0	0	0	0	0	0	0
3	Application	11	1	1	1.1	3.05556	3.05556	3.05556	3.956	2.82976	2.82976	19.4721	19.4721	19.4721	19.4721	19.4721	19.4721	19.47	19.47	19.47	9.6875	3	3	3	3	3	0	0	0	11	11	11	11	0	0	0	0	0	0	0	0
4	Application	6	0.857143	0.857143	0.4	4	4	80	0.562	4.07246	4.07246	303.204	303.204	303.204	303.204	303.204	303.204	303.2	303.2	303.2	80	0	0	0	0	0	0	0	0	5	5	5	6	0	0	0	0	0	0	0	0
5	Application	2	0.333333	0	0.005	0.00847458	0	1	0.01	0.015873	0	2.01003	0	0	2.01003	0	0	2.01	0	0	1	0	0	0	0	0	0	0	0	0	1	1	2	0	0	0	0	0	0	0	0
6	Application	4	1	1	0.062	1.21569	1.21569	1.21569	0.141	1.175	1.175	9.16485	9.16485	0	24.4702	24.4702	0	39.78	39.78	0	2.85714	0	0	0	0	0	0	0	0	2	3	4	4	0	0	0	0	0	0	0	0
7	Application	6	1	1	0.17	2.125	2.125	10	0.452	2.67456	2.67456	32.077	32.077	32.077	32.077	32.077	32.077	32.08	32.08	32.08	10	0	0	0	0	0	2	1	1	3	3	3	3	0	0	0	0	0	0	0	0
8	Application	4	1	1	0.49	0.890909	0.890909	0.890909	0.591	0.8941	0.8941	1.79075	1.79075	1.79075	1.79075	1.79075	1.79075	1.79	1.79	1.79	0.890909	0	0	0	0	0	1	0	0	0	1	3	3	0	0	0	0	0	0	0	0
9	Application	8	1	1	0.6	8.4507	8.4507	8.4507	0.799	4.39011	4.39011	11.7212	11.7212	11.7212	11.7212	11.7212	11.7212	11.72	11.72	11.72	8.4507	0	0	0	0	0	2	0	1	5	6	6	6	0	0	0	0	0	0	0	0
10	Application	11	0.916667	0.916667	0.53	0.212	0.212	0.212	1.51	0.254294	0.254294	2.48297	2.48297	2.48297	78.5201	78.5201	78.5201	213.71	213.71	213.71	2.48297	7	7	7	7	0	0	0	0	0	0	1	2	0	0	1	2	0	0	1	1
11	Application	9	0.9	0.9	0.12	0.521739	0.521739	0.6	0.391	0.438341	0.438341	3.42887	3.42887	3.42887	6.40831	6.40831	6.40831	10.49	10.49	10.49	1.64286	50	50	0	0	0	1	0	0	1	2	3	4	0	0	0	1	0	0	0	1
12	Application	4	0.666667	0.666667	0.31	0.172222	0.172222	62	0.442	0.175327	0.175327	0.169523	0.169523	0.169523	22.9606	22.9606	22.9606	85.99	85.99	85.99	62	1	1	1	0	0	0	0	0	1	1	1	1	1	1	1	1	1	1	1	1
13	Application	7	1	1	0.29	0.966667	0.966667	0.966667	0.624	0.982677	0.982677	2.81404	2.81404	2.81404	4.84081	4.84081	4.84081	6.83	6.83	6.83	1.25926	4	4	0	0	0	0	0	0	2	3	5	5	0	1	3	3	0	1	2	2
14	Application	2	0.333333	0.333333	0.11	0.1	0.1	0.1	0.208	0.114601	0.114601	0.898155	0.898155	0.898155	12.7158	12.7158	12.7158	35.28	35.28	35.28	0.28	6	6	0	0	0	0	0	0	0	0	0	0	0	0	0	0	0	0	0	0
15	Drift	1	0.2	0	0.019	0.038	0	0	0.019	0.0209251	0	0.121893	0	0	0.121893	0	0	0.12	0	0	0.038	0	0	0	0	0	0	0	0	0	0	0	0	0	0	0	0	0	0	0	0
16	Drift	5	0.5	0.5	0.085	0.137097	0.137097	0.876	0.217	0.139371	0.139371	1.76136	1.76136	0	1.76136	1.76136	0	1.76	1.76	0	0.876289	7	0	0	0	0	0	0	0	0	1	2	3	0	0	0	0	0	0	0	0
17	Drift	2	1	1	0.027	0.397059	0.397059	0.397059	0.038	0.426966	0.426966	1.05287	0	0	1.05287	0	0	1.05	0	0	0.52381	0	0	0	0	0	0	0	0	0	0	0	1	0	0	0	0	0	0	0	0
18	Drift	4	1	0	0.005	0.00819672	0	0	0.02	0.0235849	0	0.837511	0	0	0.837511	0	0	0.84	0	0	0.416667	0	0	0	0	0	0	0	0	0	0	0	1	0	0	0	0	0	0	0	0
19	Drift	4	1	0	0.021	1.61538	0	0	0.05	2.77778	0	8.44211	0	0	8.44211	0	0	8.44	0	0	4.2	0	0	0	0	0	2	0	0	1	1	1	1	0	0	0	0	0	0	0	0
20	Drift	2	0.5	0	0.013	0.0288889	0	0	0.018	0.0367347	0	1.45804	0	0	1.45804	0	0	1.46	0	0	0.454545	0	0	0	0	0	0	0	0	0	0	0	1	0	0	0	0	0	0	0	0
21	Drift	4	0.8	0	0.005	0.0277778	0	0	0.02	0.0862069	0	2.01003	0	0	2.01003	0	0	2.01	0	0	1	0	0	0	0	0	2	0	0	0	2	2	2	0	0	0	0	0	0	0	0
22	Drift	2	0.285714	0	0.017	0.191011	0	0	0.028	0.110236	0	1.00501	0	0	2.21681	0	0	3.64	0	0	1	0	0	0	0	0	0	0	0	0	1	1	1	0	0	0	0	0	0	0	0
23	Drift	1	0.111111	0	0.018	0.0666667	0	0	0.018	0.0309811	0	0	0	0	0	0	0	0	0	0	0	0	0	0	0	0	1	0	0	0	0	0	0	0	0	0	0	0	0	0	0
24	Drift	3	0.428571	0	0.013	0.00684211	0	0	0.029	0.0141532	0	0	0	0	0	0	0	0	0	0	0	0	0	0	0	0	0	0	0	0	0	0	0	0	0	0	0	0	0	0	0
25	Drift	3	1	0	0.005	0.0147059	0	0	0.015	0.0344828	0	1.83944	0	0	1.83944	0	0	1.84	0	0	0.16129	0	0	0	0	0	0	0	0	0	0	0	0	0	0	0	0	0	0	0	0
26	Drift	0	0	0	0	0	0	0	0	0	0	0	0	0	0	0	0	0	0	0	0	0	0	0	0	0	0	0	0	0	0	0	0	0	0	0	0	0	0	0	0
27	Drift	0	0	0	0	0	0	0	0	0	0	0	0	0	0	0	0	0	0	0	0	0	0	0	0	0	0	0	0	0	0	0	0	0	0	0	0	0	0	0	0
28	Drift	0	0	0	0	0	0	0	0	0	0	0	0	0	0	0	0	0	0	0	0	0	0	0	0	0	0	0	0	0	0	0	0	0	0	0	0	0	0	0	0
29	Drift	4	1	0	0.005	1	0	0	0.02	2	0	2.01003	0	0	2.01003	0	0	2.01	0	0	1	0	0	0	0	0	2	0	0	0	2	2	2	0	0	0	0	0	0	0	0
30	Drift	0	0	0	0	0	0	0	0	0	0	0	0	0	0	0	0	0	0	0	0	0	0	0	0	0	0	0	0	0	0	0	0	0	0	0	0	0	0	0	0
31	Drift	0	0	0	0	0	0	0	0	0	0	0	0	0	0	0	0	0	0	0	0	0	0	0	0	0	0	0	0	0	0	0	0	0	0	0	0	0	0	0	0
32	Drift	0	0	0	0	0	0	0	0	0	0	0	0	0	0	0	0	0	0	0	0	0	0	0	0	0	0	0	0	0	0	0	0	0	0	0	0	0	0	0	0
33	Drift	0	0	0	0	0	0	0	0	0	0	0	0	0	0	0	0	0	0	0	0	0	0	0	0	0	0	0	0	0	0	0	0	0	0	0	0	0	0	0	0
34	Drift	1	0.142857	0	0.012	0.00375	0	0	0.012	0.00295931	0	0.0120289	0	0	0.0167068	0	0	0.02	0	0	0.00375	0	0	0	0	0	0	0	0	0	0	0	0	0	0	0	0	0	0	0	0
35	Drift	6	0.75	0.75	0.083	0.051875	0.051875	0.051875	0.157	0.0609236	0.0609236	0.531194	0.531194	0	1.5738	1.5738	0	2.62	2.62	0	0.382979	0	0	0	0	0	0	0	0	0	0	0	0	0	0	0	0	0	0	0	0
36	Drift	2	0.333333	0.333333	0.091	0.478947	0.478947	0.478947	0.102	0.432203	0.432203	0	0	0	0.773474	0.773474	0	1.54	1.54	0	0.478947	0	0	0	0	0	0	0	0	0	0	0	1	0	0	0	1	0	0	0	0
37	Drift	3	0.6	0.6	0.066	0.235714	0.235714	0.235714	0.114	0.155951	0.155951	0.842914	0.842914	0	1.79468	1.79468	0	3.49	3.49	0	0.235714	0	0	0	0	0	0	0	0	0	0	0	0	0	0	0	0	0	0	0	0
38	Drift	2	0.285714	0.285714	0.05	0.0294118	0.0294118	0.0294118	0.066	0.0140396	0.0140396	0.110898	0	0	0.44972	0	0	0.95	0	0	0.0551724	0	0	0	0	0	0	0	0	0	0	0	0	0	0	0	0	0	0	0	0
39	Drift	4	0.5	0	0.024	0.218182	0	0	0.061	0.230189	0	0.765245	0	0	1.71222	0	0	3.03	0	0	0.551724	0	0	0	0	0	0	0	0	0	0	0	1	0	0	0	0	0	0	0	0
40	Drift	2	0.666667	0	0.005	0.0877193	0	0	0.01	0.0819672	0	0.592974	0	0	3.32065	0	0	6.05	0	0	0.0980392	0	0	0	0	0	0	0	0	0	0	0	0	0	0	0	0	0	0	0	0
41	Drift	4	0.444444	0.444444	0.076	0.0422222	0.0422222	0.217	0.132	0.0401582	0.0401582	1.31335	1.31335	0	14.8552	14.8552	0	26.72	26.72	0	0.217143	2	0	0	0	0	0	0	0	0	0	0	0	0	0	0	0	0	0	0	0
42	Drift	6	0.857143	0.857143	0.41	0.341667	0.341667	0.63	0.932	0.301911	0.301911	0.71798	0.71798	0.71798	1.539	1.539	1.539	3.05	3.05	3.05	72.0977	1	1	1	0	0	0	0	0	0	2	2	2	0	0	0	0	0	0	0	0
43	Drift	4	0.363636	0.363636	0.32	0.0666667	0.0666667	0.0666667	0.58	0.111948	0.111948	12.584	12.584	12.584	24.2461	24.2461	24.2461	37.85	37.85	37.85	3.92308	5	5	5	0	0	1	1	1	2	2	2	2	2	2	2	2	0	0	0	0
44	Drift	0	0	0	0	0	0	0	0	0	0	0	0	0	0	0	0	0	0	0	0	0	0	0	0	0	0	0	0	0	0	0	0	0	0	0	0	0	0	0	0
45	Drift	1	0.333333	0.333333	0.029	0.103571	0.103571	0.103571	0.029	0.0953947	0.0953947	0.626435	0	0	1.47708	0	0	3.37	0	0	0.103571	0	0	0	0	0	0	0	0	0	0	0	0	0	0	0	0	0	0	0	0
46	Drift	3	0.6	0.6	0.033	0.275	0.275	0.423	0.055	0.258216	0.258216	7.9838	0	0	11.5322	0	0	13.31	0	0	1	0	0	0	0	0	0	0	0	0	2	2	3	0	0	0	0	0	0	0	0
47	Drift	0	0	0	0	0	0	0	0	0	0	0	0	0	0	0	0	0	0	0	0	0	0	0	0	0	0	0	0	0	0	0	0	0	0	0	0	0	0	0	0
48	Drift	7	1	1	0.0945	2.3625	2.3625	0.035	0.3715	2.44408	2.44408	0	0	0	5.08569	5.08569	0	4.52	4.52	0	7	7	0	0	0	0	0	0	0	2	2	2	2	2	2	2	2	0	0	0	0
49	Drift	5	0.555556	0.555556	0.033	0.117857	0.117857	0.805	0.116	0.156969	0.156969	1.70079	0	0	5.53453	0	0	9.96	0	0	0.804878	0	0	0	0	0	1	0	0	0	1	1	3	0	0	0	0	0	0	0	0
50	Drift	1	0.25	0	0.005	0.003125	0	0	0.005	0.003003	0	0.00628133	0	0	1.26321	0	0	2.52	0	0	0.003125	0	0	0	0	0	0	0	0	0	0	0	0	0	0	0	0	0	0	0	0
51	Drift	0	0	0	0	0	0	0	0	0	0	0	0	0	0	0	0	0	0	0	0	0	0	0	0	0	0	0	0	0	0	0	0	0	0	0	0	0	0	0	0
52	Drift	1	0.111111	0	0.005	0.00263158	0	0	0.005	0.00177936	0	0.0445514	0	0	0.406462	0	0	0.74	0	0	0.0138889	0	0	0	0	0	0	0	0	0	0	0	0	0	0	0	0	0	0	0	0
53	Drift	4	0.8	0	0.01	0.0344828	0	0	0.025	0.0566893	0	0.517371	0	0	1.10282	0	0	1.69	0	0	0.384615	0	0	0	0	0	0	0	0	0	0	0	0	0	0	0	0	0	0	0	0
54	Drift	1	0.25	0.25	0.041	0.117143	0.117143	0.117143	0.041	0.0929705	0.0929705	0.242386	0	0	0.647611	0	0	0.99	0	0	0.117143	0	0	0	0	0	0	0	0	0	0	0	0	0	0	0	0	0	0	0	0
55	Drift	0	0	0	0	0	0	0	0	0	0	0	0	0	0	0	0	0	0	0	0	0	0	0	0	0	0	0	0	0	0	0	0	0	0	0	0	0	0	0	0
56	Drift	0	0	0	0	0	0	0	0	0	0	0	0	0	0	0	0	0	0	0	0	0	0	0	0	0	0	0	0	0	0	0	0	0	0	0	0	0	0	0	0
57	Drift	4	0.4	0	0.024	0.00521739	0	0	0.083	0.00890462	0	1.14903	0	0	2.67281	0	0	4.81	0	0	0.205479	0	0	0	0	0	0	0	0	0	0	0	0	0	0	0	0	0	0	0	0
58	Unclear	3	0.428571	0.428571	0.12	1.69014	1.69014	10	0.148	0.778947	0.778947	1.39	1.39	1.39	1.39	1.39	1.39	1.39	1.39	1.39	0.433333	50	50	0	0	0	1	1	1	0	0	0	1	0	0	0	0	0	0	0	0
59	Unclear	6	0.857143	0.857143	0.054	0.36	0.36	0.36	0.17	0.35343	0.35343	1.38469	1.38469	0	1.68239	1.68239	0	2.01	2.01	0	0.5	50	0	0	0	0	0	0	0	0	0	0	4	0	0	0	0	0	0	0	0
60	Unclear	3	0.75	0.75	1.2	0.521739	0.521739	0.521739	1.221	0.527202	0.527202	2.96095	2.96095	2.96095	3.56572	3.56572	3.56572	4.53	4.53	4.53	0.615385	0	0	0	0	0	1	0	1	0	0	1	2	0	0	0	1	0	0	0	1
61	Unclear	3	0.75	0.75	0.62	0.269565	0.269565	0.269565	0.679	0.293178	0.293178	1.97397	1.97397	1.97397	2.59083	2.59083	2.59083	3.21	3.21	3.21	0.615385	1	1	1	1	0	1	0	0	0	0	1	1	0	0	0	0	0	0	0	0
62	Unclear	1	1	1	0.044	0.916667	0.916667	0.916667	0.044	0.916667	0.916667	5.54431	0	0	37.3317	0	0	53.23	0	0	0.916667	0	0	0	0	0	0	0	0	0	1	1	1	0	0	0	0	0	0	0	0
63	Drift	0	0	0	0	0	0	0	0	0	0	0	0	0	0	0	0	0	0	0	0	0	0	0	0	0	0	0	0	0	0	0	0	0	0	0	0	0	0	0	0
64	Drift	5	0.454545	0.454545	0.05	0.384615	0.384615	0.5	0.095	0.427928	0.427928	2.81377	0	0	3.5051	0	0	4.7172	0	0	0.5	0	0	0	0	0	0	0	0	0	0	0	2	0	0	0	0	0	0	0	0
65	Drift	1	0.166667	0	0.01	0.0212766	0	0	0.01	0.0141443	0	0.372988	0	0	0.658946	0	0	1.06923	0	0	0.116279	0	0	0	0	0	0	0	0	0	0	0	0	0	0	0	0	0	0	0	0
66	Drift	1	0.125	0	0.005	0.0102041	0	0	0.005	0.00423729	0	0.122431	0	0	0.204416	0	0	0.286402	0	0	0.0381679	0	0	0	0	0	0	0	0	0	0	0	0	0	0	0	0	0	0	0	0
67	Drift	0	0	0	0	0	0	0	0	0	0	0	0	0	0	0	0	0	0	0	0	0	0	0	0	0	0	0	0	0	0	0	0	0	0	0	0	0	0	0	0

## Sheet: ANOVA
N° Sub. Cen.	N° Sub. Cen.	N° Sub. Cen.	N° Sub. Cen. / N° Sub. Tot.	N° Sub. Cen. / N° Sub. Tot.	N° Sub. Cen. / N° Sub. Tot.	Max. Cen.	Max. Cen.	Max. Cen.	Max. Cen. / Max. Tot.	Max. Cen. / Max. Tot.	Max. Cen. / Max. Tot.	∑ Cen.	∑ Cen.	∑ Cen.	∑ Cen. / ∑ Max.	∑ Cen. / ∑ Max.	∑ Cen. / ∑ Max.	Min. Rel. Exp. / Min. Rel. Real	Min. Rel. Exp. / Min. Rel. Real	Min. Rel. Exp. / Min. Rel. Real	Min. Rel. Exp. / Min. Rel. Real (Max. > 0.05)	Min. Rel. Exp. / Min. Rel. Real (Max. > 0.05)	Min. Rel. Exp. / Min. Rel. Real (Max. > 0.05)	Min. Rel. Exp. / Min. Rel. Real (Max. > 0.1)	Min. Rel. Exp. / Min. Rel. Real (Max. > 0.1)	Min. Rel. Exp. / Min. Rel. Real (Max. > 0.1)	Ø Rel. Exp. / Ø Rel. Real	Ø Rel. Exp. / Ø Rel. Real	Ø Rel. Exp. / Ø Rel. Real	Ø Rel. Exp. / Ø Rel. Real (Max. > 0.05)	Ø Rel. Exp. / Ø Rel. Real (Max. > 0.05)	Ø Rel. Exp. / Ø Rel. Real (Max. > 0.05)	Ø Rel. Exp. / Ø Rel. Real (Max. > 0.1)	Ø Rel. Exp. / Ø Rel. Real (Max. > 0.1)	Ø Rel. Exp. / Ø Rel. Real (Max. > 0.1)	Max. Rat. Cen. / Border	Max. Rat. Cen. / Border	Max. Rat. Cen. / Border	Max. Rat. Cen. / Border (Max. > 0.05)	Max. Rat. Cen. / Border (Max. > 0.05)	Max. Rat. Cen. / Border (Max. > 0.05)	Max. Rat. Cen. / Border (Max. > 0.1)	Max. Rat. Cen. / Border (Max. > 0.1)	Max. Rat. Cen. / Border (Max. > 0.1)	Max. Rat. Cen. / Border (Max. > 0.3)	Max. Rat. Cen. / Border (Max. > 0.3)	Max. Rat. Cen. / Border (Max. > 0.3)	Max. Rat. Cen. / Border (Max. > 0.5)	Max. Rat. Cen. / Border (Max. > 0.5)
Application	Drift	Unclear	Application	Drift	Unclear	Application	Drift	Unclear	Application	Drift	Unclear	Application	Drift	Unclear	Application	Drift	Unclear	Application	Drift	Unclear	Application	Drift	Unclear	Application	Drift	Unclear	Application	Drift	Unclear	Application	Drift	Unclear	Application	Drift	Unclear	Application	Drift	Unclear	Application	Drift	Unclear	Application	Drift	Unclear	Application	Drift	Unclear	Application	Drift
5	1	3	0.833333	0.2	0.428571	0.048	0.019	0.12	0.774194	0.038	1.69014	0.103	0.019	0.148	0.780303	0.0209251	0.778947	12.7953	0.121893	1.39	0	0	1.39	0	0	1.39	12.7953	0.121893	1.39	0	0	1.39	0	0	1.39	0.774194	0.038	0.433333	0	0	50	0	0	50	0	0	0	0	0
7	5	6	0.875	0.5	0.857143	0.48	0.085	0.054	2.52632	0.137097	0.36	1.148	0.217	0.17	2.73986	0.139371	0.35343	5.22607	1.76136	1.38469	5.22607	1.76136	1.38469	5.22607	0	0	5.22607	1.76136	1.68239	5.22607	1.76136	1.68239	5.22607	0	0	2.6	0.876289	0.5	0	7	50	0	0	0	0	0	0	0	0
11	2	3	1	1	0.75	1.1	0.027	1.2	3.05556	0.397059	0.521739	3.956	0.038	1.221	2.82976	0.426966	0.527202	19.4721	1.05287	2.96095	19.4721	0	2.96095	19.4721	0	2.96095	19.4721	1.05287	3.56572	19.4721	0	3.56572	19.4721	0	3.56572	9.6875	0.52381	0.615385	3	0	0	3	0	0	3	0	0	3	0
6	4	3	0.857143	1	0.75	0.4	0.005	0.62	4	0.00819672	0.269565	0.562	0.02	0.679	4.07246	0.0235849	0.293178	303.204	0.837511	1.97397	303.204	0	1.97397	303.204	0	1.97397	303.204	0.837511	2.59083	303.204	0	2.59083	303.204	0	2.59083	80	0.416667	0.615385	0	0	1	0	0	1	0	0	1	0	0
2	4	1	0.333333	1	1	0.005	0.021	0.044	0.00847458	1.61538	0.916667	0.01	0.05	0.044	0.015873	2.77778	0.916667	2.01003	8.44211	5.54431	0	0	0	0	0	0	2.01003	8.44211	37.3317	0	0	0	0	0	0	1	4.2	0.916667	0	0	0	0	0	0	0	0	0	0	0
4	2		1	0.5		0.062	0.013		1.21569	0.0288889		0.141	0.018		1.175	0.0367347		9.16485	1.45804		9.16485	0		0	0		24.4702	1.45804		24.4702	0		0	0		2.85714	0.454545		0	0		0	0		0	0		0	0
6	4		1	0.8		0.17	0.005		2.125	0.0277778		0.452	0.02		2.67456	0.0862069		32.077	2.01003		32.077	0		32.077	0		32.077	2.01003		32.077	0		32.077	0		10	1		0	0		0	0		0	0		0	0
4	2		1	0.285714		0.49	0.017		0.890909	0.191011		0.591	0.028		0.8941	0.110236		1.79075	1.00501		1.79075	0		1.79075	0		1.79075	2.21681		1.79075	0		1.79075	0		0.890909	1		0	0		0	0		0	0		0	0
8	1		1	0.111111		0.6	0.018		8.4507	0.0666667		0.799	0.018		4.39011	0.0309811		11.7212	0		11.7212	0		11.7212	0		11.7212	0		11.7212	0		11.7212	0		8.4507	0		0	0		0	0		0	0		0	0
11	3		0.916667	0.428571		0.53	0.013		0.212	0.00684211		1.51	0.029		0.254294	0.0141532		2.48297	0		2.48297	0		2.48297	0		78.5201	0		78.5201	0		78.5201	0		2.48297	0		7	0		7	0		7	0		7	0
9	3		0.9	1		0.12	0.005		0.521739	0.0147059		0.391	0.015		0.438341	0.0344828		3.42887	1.83944		3.42887	0		3.42887	0		6.40831	1.83944		6.40831	0		6.40831	0		1.64286	0.16129		50	0		50	0		0	0		0	0
4	0		0.666667	0		0.31	0		0.172222	0		0.442	0		0.175327	0		0.169523	0		0.169523	0		0.169523	0		22.9606	0		22.9606	0		22.9606	0		62	0		1	0		1	0		1	0		0	0
7	0		1	0		0.29	0		0.966667	0		0.624	0		0.982677	0		2.81404	0		2.81404	0		2.81404	0		4.84081	0		4.84081	0		4.84081	0		1.25926	0		4	0		4	0		0	0		0	0
2	0		0.333333	0		0.11	0		0.1	0		0.208	0		0.114601	0		0.898155	0		0.898155	0		0.898155	0		12.7158	0		12.7158	0		12.7158	0		0.28	0		6	0		6	0		0	0		0	0
	4			1			0.005			1			0.02			2			2.01003			0			0			2.01003			0			0			1			0			0			0			0
	0			0			0			0			0			0			0			0			0			0			0			0			0			0			0			0			0
	0			0			0			0			0			0			0			0			0			0			0			0			0			0			0			0			0
	0			0			0			0			0			0			0			0			0			0			0			0			0			0			0			0			0
	0			0			0			0			0			0			0			0			0			0			0			0			0			0			0			0			0
	1			0.142857			0.012			0.00375			0.012			0.00295931			0.0120289			0			0			0.0167068			0			0			0.00375			0			0			0			0
	6			0.75			0.083			0.051875			0.157			0.0609236			0.531194			0.531194			0			1.5738			1.5738			0			0.382979			0			0			0			0
	2			0.333333			0.091			0.478947			0.102			0.432203			0			0			0			0.773474			0.773474			0			0.478947			0			0			0			0
	3			0.6			0.066			0.235714			0.114			0.155951			0.842914			0.842914			0			1.79468			1.79468			0			0.235714			0			0			0			0
	2			0.285714			0.05			0.0294118			0.066			0.0140396			0.110898			0			0			0.44972			0			0			0.0551724			0			0			0			0
	4			0.5			0.024			0.218182			0.061			0.230189			0.765245			0			0			1.71222			0			0			0.551724			0			0			0			0
	2			0.666667			0.005			0.0877193			0.01			0.0819672			0.592974			0			0			3.32065			0			0			0.0980392			0			0			0			0
	4			0.444444			0.076			0.0422222			0.132			0.0401582			1.31335			1.31335			0			14.8552			14.8552			0			0.217143			2			0			0			0
	6			0.857143			0.41			0.341667			0.932			0.301911			0.71798			0.71798			0.71798			1.539			1.539			1.539			72.0977			1			1			1			0
	4			0.363636			0.32			0.0666667			0.58			0.111948			12.584			12.584			12.584			24.2461			24.2461			24.2461			3.92308			5			5			5			0
	0			0			0			0			0			0			0			0			0			0			0			0			0			0			0			0			0
	1			0.333333			0.029			0.103571			0.029			0.0953947			0.626435			0			0			1.47708			0			0			0.103571			0			0			0			0
	3			0.6			0.033			0.275			0.055			0.258216			7.9838			0			0			11.5322			0			0			1			0			0			0			0
	0			0			0			0			0			0			0			0			0			0			0			0			0			0			0			0			0
	7			1			0.0945			2.3625			0.3715			2.44408			0			0			0			5.08569			5.08569			0			7			7			0			0			0
	5			0.555556			0.033			0.117857			0.116			0.156969			1.70079			0			0			5.53453			0			0			0.804878			0			0			0			0
	1			0.25			0.005			0.003125			0.005			0.003003			0.00628133			0			0			1.26321			0			0			0.003125			0			0			0			0
	0			0			0			0			0			0			0			0			0			0			0			0			0			0			0			0			0
	1			0.111111			0.005			0.00263158			0.005			0.00177936			0.0445514			0			0			0.406462			0			0			0.0138889			0			0			0			0
	4			0.8			0.01			0.0344828			0.025			0.0566893			0.517371			0			0			1.10282			0			0			0.384615			0			0			0			0
	1			0.25			0.041			0.117143			0.041			0.0929705			0.242386			0			0			0.647611			0			0			0.117143			0			0			0			0
	0			0			0			0			0			0			0			0			0			0			0			0			0			0			0			0			0
	0			0			0			0			0			0			0			0			0			0			0			0			0			0			0			0			0
	4			0.4			0.024			0.00521739			0.083			0.00890462			1.14903			0			0			2.67281			0			0			0.205479			0			0			0			0
[truncated: 48 more columns]

## Sheet: NumSubCen
N° Sub. Cen.	N° Sub. Cen.					Anova: Einfaktorielle Varianzanalyse
Application	Drift
5	1					ZUSAMMENFASSUNG
7	5					Gruppen	Anzahl	Summe	Mittelwert	Varianz
11	2					Application	14	86	6.14286	8.43956
6	4					Drift	48	112	2.33333	3.92908
2	4
4	2
6	4					ANOVA
4	2					Streuungsursache	Quadratsummen (SS)	Freiheitsgrade (df)	Mittlere Quadratsumme (MS)	Prüfgröße (F)	P-Wert	kritischer F-Wert
8	1					Unterschiede zwischen den Gruppen	157.296	1	157.296	32.0598	4.46973e-07	4.00119
11	3					Innerhalb der Gruppen	294.381	60	4.90635
9	3
4	0					Gesamt	451.677	61
7	0
2	0
	4
	0
	0
	0
	0
	1
	6
	2
	3
	2
	4
	2
	4
	6
	4
	0
	1
	3
	0
	7
	5
	1
	0
	1
	4
	1
	0
	0
	4
	3
	6
	3
	3
	1

## Sheet: NumSubCenTot
N° Sub. Cen. / N° Sub. Tot.	N° Sub. Cen. / N° Sub. Tot.					Anova: Einfaktorielle Varianzanalyse
Application	Drift
0.833333	0.2					ZUSAMMENFASSUNG
0.875	0.5					Gruppen	Anzahl	Summe	Mittelwert	Varianz
1	1					Application	14	11.7155	0.83682	0.0544589
0.857143	1					Drift	48	20.8549	0.434477	0.128759
0.333333	1
1	0.5
1	0.8					ANOVA
1	0.285714					Streuungsursache	Quadratsummen (SS)	Freiheitsgrade (df)	Mittlere Quadratsumme (MS)	Prüfgröße (F)	P-Wert	kritischer F-Wert
1	0.111111					Unterschiede zwischen den Gruppen	1.75456	1	1.75456	15.5739	0.000210689	4.00119
0.916667	0.428571					Innerhalb der Gruppen	6.75966	60	0.112661
0.9	1
0.666667	0					Gesamt	8.51422	61
1	0					Gesamt	8.51422	61
0.333333	0
	1
	0
	0
	0
	0
	0.142857
	0.75
	0.333333
	0.6
	0.285714
	0.5
	0.666667
	0.444444
	0.857143
	0.363636
	0
	0.333333
	0.6
	0
	1
	0.555556
	0.25
	0
	0.111111
	0.8
	0.25
	0
	0
	0.4
	0.428571
	0.857143
	0.75
	0.75
	1

## Sheet: MaxCen
Max. Cen.	Max. Cen.					Anova: Einfaktorielle Varianzanalyse
Application	Drift
0.048	0.019					ZUSAMMENFASSUNG
0.48	0.085					Gruppen	Anzahl	Summe	Mittelwert	Varianz
1.1	0.027					Application	14	4.715	0.336786	0.0873253
0.4	0.005					Drift	48	3.6825	0.0767187	0.0400925
0.005	0.021
0.062	0.013
0.17	0.005					ANOVA
0.49	0.017					Streuungsursache	Quadratsummen (SS)	Freiheitsgrade (df)	Mittlere Quadratsumme (MS)	Prüfgröße (F)	P-Wert	kritischer F-Wert
0.6	0.018					Unterschiede zwischen den Gruppen	0.733074	1	0.733074	14.5664	0.000322579	4.00119
0.53	0.013					Innerhalb der Gruppen	3.01957	60	0.0503262
0.12	0.005
0.31	0					Gesamt	3.75265	61
0.29	0					Gesamt	3.75265	61
0.11	0
	0.005
	0
	0
	0
	0
	0.012
	0.083
	0.091
	0.066
	0.05
	0.024
	0.005
	0.076
	0.41
	0.32
	0
	0.029
	0.033
	0
	0.0945
	0.033
	0.005
	0
	0.005
	0.01
	0.041
	0
	0
	0.024
	0.12
	0.054
	1.2
	0.62
	0.044

## Sheet: MaxCenMaxTot
Max. Cen. / Max. Tot.	Max. Cen. / Max. Tot.					Anova: Einfaktorielle Varianzanalyse
Application	Drift
0.774194	0.038					ZUSAMMENFASSUNG
2.52632	0.137097					Gruppen	Anzahl	Summe	Mittelwert	Varianz
3.05556	0.397059					Application	14	25.0195	1.7871	5.16143
4	0.00819672					Drift	44	9.79945	0.222715	0.248086
0.00847458	1.61538
1.21569	0.0288889
2.125	0.0277778					ANOVA
0.890909	0.191011					Streuungsursache	Quadratsummen (SS)	Freiheitsgrade (df)	Mittlere Quadratsumme (MS)	Prüfgröße (F)	P-Wert	kritischer F-Wert
8.4507	0.0666667					Unterschiede zwischen den Gruppen	25.9922	1	25.9922	18.7171	6.30768e-05	4.01297
0.212	0.00684211					Innerhalb der Gruppen	77.7663	56	1.38868
0.521739	0.0147059
0.172222	0					Gesamt	103.759	57
0.966667	0
0.1	0
	1
	0
	0
	0
	0
	0.00375
	0.051875
	0.478947
	0.235714
	0.0294118
	0.218182
	0.0877193
	0.0422222
	0.341667
	0.0666667
	0
	0.103571
	0.275
	0
	2.3625
	0.117857
	0.003125
	0
	0.00263158
	0.0344828
	0.117143
	0
	0
	0.00521739
	1.69014

## Sheet: SumCen
∑ Cen.	∑ Cen.					Anova: Einfaktorielle Varianzanalyse
Application	Drift
0.103	0.019					ZUSAMMENFASSUNG
1.148	0.217					Gruppen	Anzahl	Summe	Mittelwert	Varianz
3.956	0.038					Application	14	10.937	0.781214	1.00178
0.562	0.02					Drift	48	5.6505	0.117719	0.0603817
0.01	0.05
0.141	0.018
0.452	0.02					ANOVA
0.591	0.028					Streuungsursache	Quadratsummen (SS)	Freiheitsgrade (df)	Mittlere Quadratsumme (MS)	Prüfgröße (F)	P-Wert	kritischer F-Wert
0.799	0.018					Unterschiede zwischen den Gruppen	4.77149	1	4.77149	18.0498	7.61279e-05	4.00119
1.51	0.029					Innerhalb der Gruppen	15.861	60	0.264351
0.391	0.015
0.442	0					Gesamt	20.6325	61
0.624	0
0.208	0
	0.02
	0
	0
	0
	0
	0.012
	0.157
	0.102
	0.114
	0.066
	0.061
	0.01
	0.132
	0.932
	0.58
	0
	0.029
	0.055
	0
	0.3715
	0.116
	0.005
	0
	0.005
	0.025
	0.041
	0
	0
	0.083
	0.148
	0.17
	1.221
	0.679
	0.044

## Sheet: SumCenSumMax
∑ Cen. / ∑ Max.	∑ Cen. / ∑ Max.					Anova: Einfaktorielle Varianzanalyse
Application	Drift
0.780303	0.0209251					ZUSAMMENFASSUNG
2.73986	0.139371					Gruppen	Anzahl	Summe	Mittelwert	Varianz
2.82976	0.426966					Application	14	21.5373	1.53838	2.26529
4.07246	0.0235849					Drift	48	13.1211	0.273356	0.356534
0.015873	2.77778
1.175	0.0367347
2.67456	0.0862069					ANOVA
0.8941	0.110236					Streuungsursache	Quadratsummen (SS)	Freiheitsgrade (df)	Mittlere Quadratsumme (MS)	Prüfgröße (F)	P-Wert	kritischer F-Wert
4.39011	0.0309811					Unterschiede zwischen den Gruppen	17.3449	1	17.3449	22.523	1.32825e-05	4.00119
0.254294	0.0141532					Innerhalb der Gruppen	46.2058	60	0.770097
0.438341	0.0344828
0.175327	0					Gesamt	63.5507	61
0.982677	0
0.114601	0
	2
	0
	0
	0
	0
	0.00295931
	0.0609236
	0.432203
	0.155951
	0.0140396
	0.230189
	0.0819672
	0.0401582
	0.301911
	0.111948
	0
	0.0953947
	0.258216
	0
	2.44408
	0.156969
	0.003003
	0
	0.00177936
	0.0566893
	0.0929705
	0
	0
	0.00890462
	0.778947
	0.35343
	0.527202
	0.293178
	0.916667

## Sheet: MinExpReal
Min. Rel. Exp. / Min. Rel. Real	Min. Rel. Exp. / Min. Rel. Real					Anova: Einfaktorielle Varianzanalyse
Application	Drift
12.7953	0.121893					ZUSAMMENFASSUNG
5.22607	1.76136					Gruppen	Anzahl	Summe	Mittelwert	Varianz
19.4721	1.05287					Application	14	407.254	29.0896	6303.07
303.204	0.837511					Drift	48	63.5335	1.32361	6.06747
2.01003	8.44211
9.16485	1.45804
32.077	2.01003					ANOVA
1.79075	1.00501					Streuungsursache	Quadratsummen (SS)	Freiheitsgrade (df)	Mittlere Quadratsumme (MS)	Prüfgröße (F)	P-Wert	kritischer F-Wert
11.7212	0					Unterschiede zwischen den Gruppen	8356.1	1	8356.1	6.09748	0.016401	4.00119
2.48297	0					Innerhalb der Gruppen	82225.1	60	1370.42
3.42887	1.83944
0.169523	0					Gesamt	90581.2	61
2.81404	0
0.898155	0
	2.01003
	0
	0
	0
	0
	0.0120289
	0.531194
	0
	0.842914
	0.110898
	0.765245
	0.592974
	1.31335
	0.71798
	12.584
	0
	0.626435
	7.9838
	0
	0
	1.70079
	0.00628133
	0
	0.0445514
	0.517371
	0.242386
	0
	0
	1.14903
	1.39
	1.38469
	2.96095
	1.97397
	5.54431

[truncated: 28 more sheets: MinExpRealZeroFive, MinExpRealZeroOne, AvExpReal, AvExpRealZeroFive, AvExpRealZeroOne, MaxRatCenBor, MaxRatCenBorZeroFive, MaxRatCenBorOne, MaxRatCenBorThree, MaxRatCenBorFive, MaxRatCenBorTen, SubOnlyCen, SubOnlyCenZeroTwoFive, SubOnlyCenZeroFive, SubHundred, SubEighty, SubSixty, SubFourty, SubHundredZeroFive, SubEightyZeroFive …]
